# Supplementary material for: Top-Down Analysis of Temporal Hierarchy in Biochemical Reaction Networks
Source: PLoS Comput Biol. 2008 Sep 12;4(9):e1000177. doi: 10.1371/journal.pcbi.1000177 (PMC2518853; doi:10.1371/journal.pcbi.1000177)
Supplement: Table S1 — Steady state concentrations and fluxes for folate, yeast, and red blood cell. (0.02 MB XLS) [file pcbi.1000177.s003.xls]

## Sheet: rbc_steady_state
RBC Metabolite Abbreviations	RBC Steady State concentrations (mM)
G6P	0.0664401
F6P	0.0272335
FDP	0.013861
DHAP	0.147409
GAP	0.00669858
DPG13	0.000228927
DPG23	4.65454
PG3	0.0839277
PG2	0.0122675
PEP	0.0208741
PYR	0.06
LAC	1.39709
NADH	0.0305992
GL6P	0.00175427
GO6P	0.0374753
NADPH	0.0655988
GSH	3.31744
RU5P	0.00493679
R5P	0.0126689
X5P	0.0147842
S7P	0.023988
E4P	0.00507507
ADO	5.19232e-05
AMP	0.148828
ADP	0.490203
ATP	2.40161
PRPP	0.0136606
IMP	0.0192849
INO	4.27616e-05
HX	0.000226041
R1P	0.00117313
ADE	0.00103474
NAI	14.1352
KI	139.882

## Sheet: yeast_steady_state
Yeast Metabolite Abbreviations	Yeast Steady State Concentrations
GLCX	1.39917
GLC	0.732506
G6P	4.44867
F6P	0.522732
FBP	1.22101
GAP	0.0520729
DHAP	1.57336
GLYC	0.745146
GLYCX	0.299192
BPG	0.000108622
PEP	0.00528365
PYR	13.1233
ACA	0.0814364
ACAX	0.0471322
ETOH	21.0992
ETOHX	18.0431
CNX	5.34794
NADH	0.0677835
ATP	2.19215
ADP	1.44463

## Sheet: folate_steady_state
Folate Metabolite Abbreviations	Folate Steady State Concentrations
m5mthf	3.7261
thf	5.1282
dhf	0.0195768
ch2f	0.673159
chf	0.883405
m10fthf	3.45309
met	45.8573
sam	54.551
sah	12.9593
hcy	1.11
